# Supplementary material for: The Potential Mechanism of Cannabidiol (CBD) Treatment of Epilepsy in Pentetrazol (PTZ) Kindling Mice Uncovered by Multi-Omics Analysis
Source: Molecules. 2023 Mar 20;28(6):2805. doi: 10.3390/molecules28062805 (PMC10056192; doi:10.3390/molecules28062805)
Supplement: Supplementary file 1 [file molecules-28-02805-s001.zip]

Archive with 1 entries (1 files):
- molecules-2224450-supplementary.pdf
